# Supplementary material for: Genetic landscape of congenital insensitivity to pain and hereditary sensory and autonomic neuropathies
Source: Brain. 2023 Sep 28;146(12):4880–90. doi: 10.1093/brain/awad328 (PMC10689924; doi:10.1093/brain/awad328)
Supplement: awad328_Supplementary_Data [file awad328_supplementary_data.zip]

Archive with 2 entries (2 files):
- brain-2023-00799-File006.xlsx
- brain-2023-00799-File007.pdf
