# Supplementary material for: Genetic landscape of congenital insensitivity to pain and hereditary sensory and autonomic neuropathies
Source: Brain. 2023 Sep 28;146(12):4880–90. doi: 10.1093/brain/awad328 (PMC10689924; doi:10.1093/brain/awad328)
Supplement: awad328_Supplementary_Data [file awad328_supplementary_data.zip › brain-2023-00799-File006.xlsx]

## Sheet: Tabelle1
Supplementary Table 1. Genetic and clinical data. Databases were accessed in April 2023 unless otherwise indicated. NCV=Nerve conduction velocity; VUS=Variant of uncertain significance. *No information about relationship, but a related origin can be assumed. †Known LPVs/PVs in co-occurence are included in parentheses. ¤Homozygosity assumed but no segregation analyses performed. °Published in supp…
Patient #	Family #	Gene	Genomic position (GRCh38)	Nucleotide change†	Coding effect	Genotype	ACMG classification	ACMG criteria	modified classification	additional criteria	CADD Phred (v1.6)	Align GVGD (v2007)	PolyPhen-2	SIFT (v6.2.0)	MutationTaster (v2021)	Allele Alt. Frequency (gnomAD v2.1.1, accession date: April 2023)	dbSNP (151)	ClinVar ID	MasterMind (June 2023)	Age at onset	Age at last exam	Sex	Initial symptoms	Pain perception	Temperature perception	Light touch	Vibration sense	Other sensory dysfunction	Abnormal sweating	Intestinal dysmotility	Other autonomous involvement	Muscle weakness	Ataxia	Other motor involvement	Intellectual disability	Skin lesions	Fractures	Mutilations/Amputations	Ulcerations	Blood level alterations	Other symptoms	NCV studies	Family history/Segregation/General comments
1	1	ATL3 (NM_015459)	Chr11:g.63651953C>T	c.544G>A	p.(Asp182Asn)	heterozygous	VUS	PM2, PP3	VUS+	mPP8	24.6	C15	possibly damaging	deleterious	deleterious	-	-	-	no entries	adult onset		male		neuropathic pain							yes but no further information available				no	yes			yes			axonal motor and sensory neuropathy
2	2	ATL3 (NM_015459)	Chr11:g.63635542T>C	c.1027A>G	p.(Met343Val)	heterozygous	VUS	PM2, PP3	VUS+	mPP8	25.5	C15	possibly damaging	deleterious	benign	-	-	-	no entries	60 yrs	68 yrs	male	loss of sensation and dysesthesias	reduced	impaired	impaired	impaired					no
3	3	ATL3 (NM_015459)	Chr11:g.63633080G>T	c.1053C>A	p.(Asn351Lys)	heterozygous	VUS	PM2, PP3	VUS+	mPP8	26	C65	probably damaging	deleterious	deleterious	-	-	-	no entries	teenage onset	50 yrs	male	stress fractures	neuropathic pain	impaired		impaired	impaired pain but also neuropathic pain				mild	mild	minimal weakness EHL only	no		yes	yes	yes		coeliac disease and migraine		variant present in affected father, not present in unaffected brother
4	4	DST (NM_001374736)	Chr6:g.56624610G>A / Chr6:g.56498008C>T	c.4849C>T / c.19942G>A	p.(Arg1617*) / p.(Val6648Ile)	heterozygous / heterozygous	likely pathogenic / VUS	PVS1, PM2 / PM2	likely pathogenic / VUS+	mPP8 / mPP8	- / 25,4	- / C0	- / -	- / deleterious	- / -	- / 0.00040168%	- / rs754970520	- / 1041582	no entries° / no entries°	25 years	63 yrs	male	pain/ulcers (sole right LL)	reduced	impaired	impaired	impaired					mild	no		no	yes		yes	yes
5	5	DST (NM_001374736)	Chr6:g.56469921G>A / Chr6:g.56506456T>A	c.22513C>T / c.19451A>T	p.(Arg7505*) / p.(Gln6484Leu)	compound heterozygous	likely pathogenic / VUS	PVS1, PM2 / PM2	pathogenic / likely pathogenic	mPP6, mPP8 / mPM7, mPP8	- / 31,00	- / C0	- / -	- / tolerated	- / -	0.00040172% / -	rs758542461 / -	- / -	no entries / no entries	14 yrs	48 yrs	male	Stress fractures	reduced			impaired		hyperhidrosis		tonic pupils and errectile dysfunction from aged 35 yrs	severe	no	severe distal UL and LL weakness	no		yes	yes	yes		hypertension and heart failure
6	6	FLVCR1 (NM_014053)	Chr1:g.212858591_212858603del / Chr1:g.212859174C>T	c.139_151del / c.722C>T	p.(Phe47Glyfs*62) / p.(Ala241Val)	heterozygous / heterozygous	likely pathogenic / VUS	PVS1, PM2 / PM2, PP3	likely pathogenic / VUS+	mPP8 / mPP8	- / 25.9	- / C15	- / probably damaging	- / deleterious	- / deleterious	0.0063759% / -	rs1358722147 / -	1421856 / -	no entries° / no entries	6 months	3 yrs	female	insensitivity to pain with self-injurious and self-mutilation behaviors; hypotonia; global developmental delay	reduced		normal			no	no	no autonomic symptoms	mild	no	mild hypotonia		no	no	yes as infant, no longer at 3 years of age	no	no	global developmental delays, torticollis, plagiocephaly, severe tracheomalacia, post-cricoid hemangioma, dysphagia-silent aspiration thin
7	7	FLVCR1 (NM_014053)	Chr1:g.212863854_212863857del / Chr1:g.212859107G>A	c.868_871del / c.655G>A	p.(Ile290*) / p.(Gly219Ser)	compound heterozygous	likely pathogenic / VUS	PVS1, PM2 / PM2	pathogenic / likely pathogenic	mPP6, mPP8 / mPM7, mPP8	- / 26,2	- / C0	- / possibly damaging	- / tolerated	- / deleterious	- / -	- / -	- / -	no entries / no entries	10 yrs	18 yrs	male	ataxia	absent									mild	pes cavus	no	no	no	no	no		retinitis pigmentosa (rod cone dystrophy)	sensitive axonal neuropathy
8	8	FLVCR1 (NM_014053)	Chr1:g.212863744T>A / Chr1:g.212888550G>A	c.758T>A / c.1369G>A	p.(Phe253Tyr) / p.(Glu457Lys)	heterozygous / heterozygous	VUS / VUS	PM1, PM2, PP3 / PM2, PP3	likely pathogenic / VUS+	mPP8 / mPP8	29,5 / 32	C15 / C0	probably damaging / probably damaging	deleterious / tolerated	benign / deleterious	- / -	- / -	- / -	no entries / no entries	during the 1st year of life	4 yrs	male		absent										motor delay, pes planus		yes			yes			motor NCVs normal, sensory NCV studies: absent sural nerve SNAPs and delayed median and tibial SEPs	family history negative
9	9	FLVCR1 (NM_014053)	Chr1:g.212883380C>G	c.1034C>G	p.(Thr345Ser)	homozygous¤	VUS	PM2, PP3	VUS+	mPP6, mPP8	24.8	C0	possibly damaging	deleterious	deleterious	-	-	-	no entries	15 yrs	49 yrs	female	skin laesions/ulcers	reduced	impaired	impaired	impaired					moderate	severe			yes	no	yes	yes		retinitis pigmentosa
10	10	FLVCR1 (NM_014053)	Chr1:g.212888498G>A / Chr1:g.212888499_212888502del	c.1317G>A / c.1318_1321del	p.(Met439Ile) / p.(Thr440Valfs*63)	compound heterozygous	VUS / likely pathogenic	PM2, PP3 / PVS1, PM2	likely pathogenic / pathogenic	mPM7, mPP8 / mPP6, mPP8	30,0 / -	C0 / -	possibly damaging / -	deleterious / -	deleterious / -	- / -	- / -	987330 / 806346	no entries / no entries°	childhood	25 yrs	female	retinitis pigmentosa	reduced							areflexia		moderate	motor delay	no						retinitis pigmentosa, skoliosis	progredient sensory neuropathy
11	11	FLVCR1 (NM_014053)	Chr1:g.212894983C>T / Chr1:g.212885394C>A	c.1526-3C>T / c.1194C>A	p.? / p.(Tyr398*)	compound heterozygous	VUS / likely pathogenic	PM2 / PVS1, PM2	VUS+ / pathogenic	mPM7, mPP8 / mPP6, mPP8	- / -	- / -	- / -	- / -	- / -	- / -	- / -	- / -	no entries / no entries	1 yr	12 yrs	male	insensitivity to pain and ulcers	absent	impaired	impaired	impaired					no	no		no	yes	yes	yes	yes		bone reabsorption		severe phenotype
12	12	KIF1A (NM_001244008)	Chr2:g.240757344dup	c.2839dup	p.(Leu947Profs*49)	homozygous¤	likely pathogenic	PVS1, PM2	pathogenic	mPP6, mPP8	-	-	-	-	-	0.0020104%	-	-	no entries° (mostly c.2840del, Leu947Argfs*4; one exact match for different phenotype PMID 31506345)	8 yrs	28 yrs	male	Frequent falls	reduced	impaired	impaired	impaired		no	no	no	severe	no	spasticity	no	no	no	no	no	no
13	13	NGF (NM_002506)	Chr1:g.115286275_115286276del	c.524_525del	p.(Phe175*)	homozygous¤	likely pathogenic	PVS1, PM2	pathogenic	mPP6, mPP8	-	-	-	-	-	-	-	-	no entries		2 yrs	male		reduced	impaired			hypyerthermia						mild hypotonia	mild			yes				normal NCV
14	14	NGF (NM_002506)	Chr1:g.115286110_115286111del	c.695_696del	p.(Val232Alafs*39)	homozygous¤	likely pathogenic	PVS1, PM2	pathogenic	mPP6, mPP8	-	-	-	-	-	0.0016109%	-	-	no entries (has been published next to point mutation in cis (PMID 20978020), no exact match)	congenital		male							anhidrosis						mild			yes	yes				parents distantly consanguineous
15	15	NTRK1 (NM_002529)	Chr1:g.156860936T>A	c.2T>A	p.(Met1?)	homozygous	likely pathogenic	PVS1, PM2	pathogenic	mPP6, mPP8	-	-	-	-	-	-	-	-	no entries
16	16	NTRK1 (NM_002529)	Chr1:g.156861079C>T	c.145C>T	p.(Arg49*)	homozygous¤	likely pathogenic	PVS1, PM2	pathogenic	mPP6, mPP8	-	-	-	-	-	-	-	-	no entries	6 months	2 yrs	female	no response to painful injuries, no fear of needles, anhydrosis and intolerance to heat, fever episodes, self-mutilating behaviour from the age of one year on	absent				tendon reflexes brisk, nerve biopsy shows reduction of myelinated and complete absence of unmyelinated nerve fibers, confirmed by electron microscopy	anhidrosis		sympathetic skin response missing, weight below 1st percentile	no	no	delayed wound healing		yes		yes	yes	microcytic, hypochromatic anemia	irritability, temper tantrums	motor predominant axonal neuropathy	cranial nerves and motor development normal
17	17	NTRK1 (NM_002529)	Chr1:g.156864353G>A	c.213-1G>A	p.?	homozygous¤	likely pathogenic	PVS1, PM2	pathogenic	mPP6, mPP8	-	-	-	-	-	-	-	-	no entries	congenital	3.5 yrs (2016)	male		absent					anhidrosis
18	18	NTRK1 (NM_002529)	Chr1:g.156864369_156864370delinsTT	c.228_229delGCinsTT	p.(Gln76_Gln77delinsHis*)	homozygous	likely pathogenic	PVS1, PM2	pathogenic	mPP6, mPP8	-	-	-	-	-	-	-	-	no entries°
19	19	NTRK1 (NM_002529)	Chr1:g.156864430T>A	c.287+2T>A (/ c.2096T>C)	p.?	compound heterozygous	likely pathogenic	PVS1, PM2	pathogenic	mPM7, mPP8	-	-	-	-	-	-	-	-	no entries (c.287+2dup has been reported, no exact match)
20	20*	NTRK1 (NM_002529)	Chr1:g.156864433G>A	c.287+5G>A	p.?	homozygous	VUS	PM2, PP3	VUS+	mPP6, mPP8	-	-	-	-	-	0.00039866%	rs1310600616	-	no entries	congenital	5 yrs	male	tongue/lips/finger biting	absent					anhidrosis							yes		yes	yes		recurrent skin infections, microcephaly, amputation of the left leg		three healthy siblings
21	21*	NTRK1 (NM_002529)	Chr1:g.156864433G>A	c.287+5G>A	p.?	homozygous	VUS	PM2, PP3	VUS+	mPP6, mPP8	-	-	-	-	-	0.00039866%	rs1310600616	-	no entries	1st year of life	3 yrs	female		absent					anhidrosis						no	yes	yes		yes				one affected sibling
22	22	NTRK1 (NM_002529)	Chr1:g.156868535del	c.605del (/ c.2140G>A)	p.(Asn202Metfs*37)	heterozygous / heterozygous	likely pathogenic	PVS1, PM2	pathogenic	mPP8	-	-	-	-	-	-	-	-	no entries	3 yrs	25 yrs	female	walking difficulties	reduced			impaired			no		no	no	contractures	mild		yes	no	yes	low folate	contractures, recurrent infections, tongue deformities		sister of patient #23
23	22	NTRK1 (NM_002529)	Chr1:g.156868535del	c.605del (/ c.2140G>A)	p.(Asn202Metfs*37)	heterozygous / heterozygous	likely pathogenic	PVS1, PM2	pathogenic	mPP8	-	-	-	-	-	-	-	-	no entries	1 yr	18 yrs	male	recurrent infection	reduced			normal			no		no	no	contractures	severe		no	yes	yes	low folate	recurrent infections, tongue deformities		brother of patient #22
24	23	NTRK1 (NM_002529)	Chr1:g.156868648del	c.717+1del	p.?	homozygous	likely pathogenic	PVS1, PM2	pathogenic	mPP6, mPP8	-	-	-	-	-	-	-	-	no entries (base pair exchanges at the same position have been reported, no deletion, no exact match)		aged 1 yr (2016)																						clinical suspicion of HSAN, no further information available
25	24	NTRK1 (NM_002529)	Chr1:g.156868651A>T	c.717+4A>T (/ c.1550G>A)	p.?	compound heterozygous	VUS	PM2, PM3	likely pathogenic	mPM8, mPP8	-	-	-	-	-	-	rs606231466	161442	published once in a review article (PMID: 30002500), now found in unrelated patient --> likely pathogenic
26	25	NTRK1 (NM_002529)	Chr1:g.156881509C>T	c.717+4A>T (/ c.2258C>T)	p.?	compound heterozygous	VUS	PM2, PM3	likely pathogenic	mPM8, mPP8	-	-	-	-	-	-	rs606231466	161442	published once in a review article (PMID: 30002500), now found in unrelated patient --> likely pathogenic
27	26	NTRK1 (NM_002529)	Chr1:g.156871755del	c.850del	p.(Phe284Serfs*186)	homozygous	likely pathogenic	PVS1, PM2	pathogenic	mPP6, mPP8	-	-	-	-	-	-	-	-	no entries
28	27	NTRK1 (NM_002529)	Chr1:g.156873631A>G	c.851-2A>G	p.?	homozygous¤	likely pathogenic	PVS1, PM2	pathogenic	mPP6, mPP8	-	-	-	-	-	-	-	-	no entries			female																					clinical suspicion of HSAN4 or 5, no further information available
29	28	NTRK1 (NM_002529)	Chr1:g.156873918T>A	c.1136T>A	p.(Met379Lys)	homozygous	VUS	PM1, PM2, PP3	likely pathogenic	mPP6, mPP8	27.7	C65	probably damaging	deleterious	deleterious	-	-	-	no entries	3 months	2 yrs	female	never cried during vaccinations	reduced	reduced				yes (no sweating)	no				motor delay	yes	yes	yes	yes	yes				variant predicted to alter NGF binding site, parents consanguineous
30	29	NTRK1 (NM_002529)	Chr1:g.156874974del	c.1320del	p.(Asn440Lysfs*30)	homozygous	likely pathogenic	PVS1, PM2	pathogenic	mPP6, mPP8	-	-	-	-	-	-	-	-	no entries	congenital		female		absent					anhidrosis
31	30	NTRK1 (NM_002529)	Chr1:g.156876092T>A	c.1514T>A	p.(Ile505Asn)	homozygous	VUS	PM2, PP3	VUS+	mPP6, mPP8	32	C45	probably damaging	deleterious	deleterious	-	-	-	no entries																								clinical suspicion of HSAN4, no further information available
32	31	NTRK1 (NM_002529)	Chr1:g.156879181del	c.1865del	p.(Leu622Argfs*36)	homozygous¤	likely pathogenic	PVS1, PM2	pathogenic	mPP6, mPP8	-	-	-	-	-	-	-	-	no entries°	congenital	18 months	female	reduced activity in her first days of life, slow growth, microcephaly, and underweight, anhydrosis, recurrent fever episodes, no response to ant bites, crawling on knees with open wounds, self-mutilation noticed at the age of seven months	absent					anhidrosis		sympathetic skin response missing, Microcephaly, weight below first percentile	no	no	delayed wound healing	no	yes		yes	yes	microcytic, hypochromatic anemia	wounds affected all extremities and cheeks	nerve conduction studies normal	cranial nerves, motor development, deep tendon reflexes normal
33	31	NTRK1 (NM_002529)	Chr1:g.156879181del	c.1865del	p.(Leu622Argfs*36)	homozygous¤	likely pathogenic	PVS1, PM2	pathogenic	mPP6, mPP8	-	-	-	-	-	-	-	-	no entries°	congenital	11 yrs	male	anhidrosis, hyperthermic crises, self-mutilating behaviour	reduced				discomfort during wound debridements, no neurological assessment	anhidrosis	no		no	no	delayed wound healing	no	yes	yes	yes	yes		recurrent osteomyelitis
34	32	NTRK1 (NM_002529)	Chr1:g.156879269_156879270insT	c.1953_1954insT	p.(Ala652Cysfs*17)	homozygous	likely pathogenic	PVS1, PM2	pathogenic	mPP6, mPP8	-	-	-	-	-	-	-	-	no entries
35	33	NTRK1 (NM_002529)	Chr1	1.3 kb deletion including exons 5 and 6 (/ c.2020G>T)	p.(Leu113LeufsNLGVCHPWG*)	compound heterozygous	pathogenic	PVS1, PM2, PM3	pathogenic	mPP8	-	-	-	-	-	-	-	-	no entries
36	34	PRDM12 (NM_021619)	Chr9:g.130664784_130664792del	c.131_139del	p.(Val44_Gly46del)	homozygous	VUS	PM2, PM4	likely pathogenic	mPP6, mPP8	-	-	-	-	-	-	-	-	no entries	congenital		male		reduced											moderate						septic arthritis at age 11 months	sensory axonal neuropathy	parents consanguineous
37	35	PRDM12 (NM_021619)	Chr9:g.130678533T>A	c.575T>A	p.(Ile192Asn)	homozygous¤	likely pathogenic	PM1, PM2, PP2, PP3	likely pathogenic	mPP6, mPP8	25.7	C65	probably damaging	deleterious	deleterious	-	-	-	no entries	6 months	5 yrs 8 months	female	never cried during vaccinations	absent	no	normal			no	no		no	no		most likely no	yes		yes	yes		corneal opacities, osteomyelitis of the mandible
38	36	PRDM12 (NM_021619)	Chr9:g.130681353G>A	c.788G>A (/ c.502C>T)	p.(Arg263His)	compound heterozygous	likely pathogenic	PM1, PM2, PP2, PP3	likely pathogenic	mPM7, mPP8	25.8	C25	possibly damaging	deleterious	deleterious	-	-	1199182	no entries	9 months	4 yrs	female	tongue biting	absent (face, tongue, fingers, toes)							absence of corneal reflex, decreased tearing				no				yes (cornea)				normal findings in brain MRI and electroencephalogram
39	37	RAB7A (NM_004637)	Chr3:g.128807610C>T	c.467C>T	p.(Ala156Val)	heterozygous	VUS	PM2, PP2	VUS+	mPP8	27.3	C0	probably damaging	tolerated	deleterious	-	-	-	no entries	20 yrs	55 yrs	female	bilateral foot drop	reduced			impaired			no		moderate	no		no	no	yes	no	no				concurrent diagnosis of MS, mother of patient #40
40	37	RAB7A (NM_004637)	Chr3:g.128807610C>T	c.467C>T	p.(Ala156Val)	heterozygous	VUS	PM2, PP2	VUS+	mPP8	27.3	C0	probably damaging	tolerated	deleterious	-	-	-	no entries	13 yrs	21 yrs	male	ankle sprains	reduced			impaired			no		moderate	no		no	no	yes	no	yes				son of patient #39
41	38	SCN9A (NM_002977)	Chr2:g.166311644del	c.116del	p.(Lys39Argfs*51)	homozygous	likely pathogenic	PVS1, PM2	pathogenic	mPP6, mPP8	-	-	-	-	-	-	-	1075008	no entries
42	39	SCN9A (NM_002977)	Chr2:g.166305873A>C	c.515T>G	p.(Leu172Arg)	homozygous¤	likely pathogenic	PS3, PM2	likely pathogenic	mPP6, mPP8	24.5	C0	benign	deleterious	deleterious	-	-	-	no entries	congenital		male	no crying	absent	impaired				hypohidrosis		normal sweating since late teens	no	no		no			yes					amelioration (subjective?) of the symptoms in adulthood
43	40	SCN9A (NM_002977)	Chr2:g.166303198G>A	c.793C>T	p.(Gln265*)	homozygous	likely pathogenic	PVS1, PM2	pathogenic	mPP6, mPP8	-	-	-	-	-	-	-	-	no entries
44	41	SCN9A (NM_002977)	Chr2:g.166303171_166303184del / Chr2:g.166284500G>A	c.809_822del / c.1927C>T	p.(Asn270Metfs*7) / p.(Gln643*)	compound heterozygous	likely pathogenic / likely pathogenic	PVS1, PM2 / PVS1, PM2	pathogenic / pathogenic	mPM7, mPP8 / mPM7, mPP8	- / -	- / -	- / -	- / -	- / -	- / 0.00040306%	- / rs201479312	- / -	no entries / no entries
45	42	SCN9A (NM_002977)	Chr2:g.166294609_166294610del	c.954_955del	p.(Thr319Argfs*19)	homozygous	likely pathogenic	PVS1, PM2	pathogenic	mPP6, mPP8	-	-	-	-	-	-	-	-	no entries
46	43	SCN9A (NM_002977)	Chr2:g.166286570del	c.1368delG	p.(Gly457Alafs*12)	homozygous	likely pathogenic	PVS1, PM2	pathogenic	mPP6, mPP8	-	-	-	-	-	-	-	-	no entries
47	44	SCN9A (NM_002977)	Chr2:g.166286489del	c.1449delG (/ c.2488C>T)	p.(Asn484Ilefs*81)	compound heterozygous	pathogenic	PVS1, PM2, PM3	pathogenic	mPP8	-	-	-	-	-	0.00040231%	rs776905593	-	no entries
48	45	SCN9A (NM_002977)	Chr2:g.166286334del	c.1602+2del (/ c.2697G>A)	p.?	compound heterozygous	likely pathogenic	PVS1, PM2	pathogenic	mPM7, mPP8	-	-	-	-	-	-	-	-	no entries	congenital		male		absent
49	46	SCN9A (NM_002977)	Chr2:g.166284777G>C / Chr2:g.166284767G>T	c.1650C>G / c.1660C>A	p.(Ser550Arg) / p.(Leu554Ile)	compound heterozygous	VUS / VUS	PM2 / PM2	VUS+ / VUS+	mPP6, mPP8 / mPP6, mPP8	23,80 / 18,34	C0 / C0	benign / benign	deleterious / deleterious	deleterious / deleterious	0.0017895% / 0.0035727%	rs200192044 / rs201994523	234892 / 234893	no entries° / no entries°
50	47	SCN9A (NM_002977)	Chr2:g.166280558C>T	c.2109G>A (/ c.2690G>A)	p.(Trp703*)	compound heterozygous	pathogenic	PVS1, PM2, PM3	pathogenic	mPP8	-	-	-	-	-	-	-	-	no entries°
51	48	SCN9A (NM_002977)	Chr2:g.166278263dup	c.2362dup	p.(Asp788Glyfs*4)	homozygous¤	likely pathogenic	PVS1, PM2	pathogenic	mPM8, mPP6, mPP8	-	-	-	-	-	-	-	987361	no entries	1st decade	13 yrs	female	insensitivity to pain	reduced						no		no	no										one affected sister (positive for the variant)
52	49	SCN9A (NM_002977)	Chr2:g.166278263dup	c.2362dup	p.(Asp788Glyfs*4)	homozygous	likely pathogenic	PVS1, PM2	pathogenic	mPM8, mPP6, mPP8	-	-	-	-	-	-	-	987361	no entries	6 months		male	never cried during vaccinations	reduced	reduced	normal			no	no		no	no		no	yes		yes	yes				parents consanguineous
53	50	SCN9A (NM_002977)	Chr2:g.166277135_166277137del	c.2689_2691del	p.(Trp897del)	homozygous¤	VUS	PM2, PM4	likely pathogenic	mPP6, mPP8	-	-	-	-	-	-	-	-	no entries
54	51	SCN9A (NM_002977)	Chr2:g.166272408del / Chr2:g.166199268del	c.3309del / c.5340del	p.(Tyr1103*) / p.(Asp1781Metfs*6)	compound heterozygous	likely pathogenic / likely pathogenic	PVS1, PM2 / PVS1, PM2	pathogenic / pathogenic	mPM7, mPP8 / mPM7, mPP8	- / -	- / -	- / -	- / -	- / -	0.00044818% / -	rs771426562 / -	- / -	no entries / no entries	18 months	25 yrs (2012)	male		absent						no	no abnormal sweating	no	no	no difficulties in motoric skills	no		yes				poor wound healing
55	52	SCN9A (NM_002977)	Chr2:g.166226601del	c.4331del	p.(Val1444Alafs*3)	homozygous	likely pathogenic	PVS1, PM2	pathogenic	mPP6, mPP8	-	-	-	-	-	-	-	488589	no entries	during the 1st year of life	3 yrs 6 months	female	ignored skin lesions on her hands	reduced	reduced	normal			no	no			no		no	yes	no	no	yes		tiptoe walking, bilateral Achilles tendon shortening	NCV studies normal	parents consanguineous
56	53	SCN9A (NM_002977)	Chr2:g.166204363del	c.4467del (NM_001365536: c.4500del)	p.(Asn1491Thrfs*10)	homozygous¤	likely pathogenic	PVS1, PM2	pathogenic	mPP6, mPP8	-	-	-	-	-	-	-	987291	no entries																								clinical suspicion of HSAN
57	54	SCN9A (NM_002977)	Chr2:g.166204359C>A	c.4470+1G>T (/c.1567C>T)	p.?	compound heterozygous	pathogenic	PVS1, PM2, PM3	pathogenic	mPP8	-	-	-	-	-	0.00080391%	rs746241591	245854	no entries
58	55	SCN9A (NM_002977)	Chr2:g.166199547C>G	c.5059G>C (/ c.2687G>A)	p.(Ala1687Pro)	compound heterozygous	VUS	PM2, PM3, PP3	likely pathogenic	mPP8	26.2	C0	probably damaging	deleterious	deleterious	-	-	-	no entries
59	56	SCN9A (NM_002977)	Chr2:g.166199488del	c.5118del	p.(Val1709Phefs*33)	homozygous	likely pathogenic	PVS1, PM2	pathogenic	mPP6, mPP8	-	-	-	-	-	-	-	-	no entries
60	57	SCN9A (NM_002977)	Chr2	3.8kb deletion including exon 8 and part of exon 9 (/ c.377+1A>G)	p.?	compound heterozygous	pathogenic	PVS1, PM2, PM3	pathogenic	mPP8	-	-	-	-	-	-	-	-	no entries
61	58	SCN9A (NM_002977)	Chr2	3.4kb deletion including exon 20 (/ c.5318del)	p.?	compound heterozygous	pathogenic	PVS1, PM2, PM3	pathogenic	mPP8	-	-	-	-	-	-	-	-	no entries	congenital		male		absent				no crying upon vaccinations or blood drawing			normal sweating, normal tear production				no	yes		yes			no seizures, normal EEG, heart, skull and abdominal ultrasound inconspicuous
62	59	SCN9A (NM_002977)	Chr2	322kb deletion of 2q24.3 (/ c.2071+1G>A)	p.?	compound heterozygous	pathogenic	PVS1, PM2, PM3	pathogenic	mPP8	-	-	-	-	-	-	-	-	no entries
63	60	SPTLC1 (NM_006415)	Chr9:g.92080046A>G	c.397T>C	p.(Cys133Arg)	heterozygous	likely pathogenic	PM2, PM5, PP3	likely pathogenic	mPP7, mPP8	28.5	C0	probably damaging	deleterious	deleterious	-	-	637417	no entries (has been reported at PNS 2009, however, apart from the abstract not published in literature)	50 yrs	75 yrs	female	loss of sensation and dysesthesias			impaired	impaired	dysesthesias												elevated deoxySL			confirmed in cell model
64	61	SPTLC1 (NM_006415)	Chr9:g.92047216G>A	c.1037C>T	p.(Ala346Val)	heterozygous	VUS		VUS+	mPP7, mPP8	26	C0	possibly damaging	tolerated	deleterious	0.00039785%	rs1394520568	-	no entries																					elevated deoxySL
65	62	SPTLC2 (NM_004863)	Chr14:g.77597211T>C	c.302A>G	p.(His101Arg)	heterozygous	VUS	BP4	VUS+	mPP7, mPP8	19.03	C0	benign	tolerated	benign	0.00039785%	rs764557377	1034670	no entries																					elevated deoxySL
66	63	SPTLC2 (NM_004863)	Chr14:g.77579078T>C	c.359A>G	p.(Asn120Ser)	heterozygous	VUS	PM2	VUS+	mPP7, mPP8	19.24	C0	benign	deleterious	benign	-	-	-	no entries																					elevated deoxySL
67	64	SPTLC2 (NM_004863)	Chr14:g.77579007C>T	c.430G>A	p.(Ala144Thr)	heterozygous	VUS		VUS+	mPP7, mPP8	22.3	C0	benign	deleterious	benign	0.0011932%	rs1421233916	849880	no entries°																					elevated deoxySL
68	65	SPTLC2 (NM_004863)	Chr14:g.77570433C>A	c.707G>T	p.(Gly236Val)	heterozygous	VUS	PM2, PP3	VUS+	mPP7, mPP8	26.1	C0	probably damaging	deleterious	deleterious	-	-	-	no entries																					elevated deoxySL
69	66	SPTLC2 (NM_004863)	Chr14:g.77552123T>A	c.1276A>T	p.(Ile426Phe)	heterozygous	VUS	PM2, PP3	VUS+	mPP8	26.2	C0	probably damaging	deleterious	deleterious	-	-	-	no entries	57 yrs	72 yrs	female	pain in heels	neuropathic pain			impaired			no		mild	no		no	no	no	no	yes	no			affected sister: patient #70
70	66	SPTLC2 (NM_004863)	Chr14:g.77552123T>A	c.1276A>T	p.(Ile426Phe)	heterozygous	VUS	PM2, PP3	VUS+	mPP8	26.2	C0	probably damaging	deleterious	deleterious	-	-	-	no entries	58 yrs	69 yrs	female	numbness in feet	neuropathic pain			normal			no		mild	no		no	no	no	no	no	low T4			affected sister: patient #69
71	67	SPTLC2 (NM_004863)	Chr14:g.77521581C>A	c.1304G>T	p.(Gly435Val)	heterozygous	VUS	PM2, PP3	VUS+	mPP7, mPP8	33	C0	probably damaging	deleterious	deleterious	-	rs879253951	245796	PMID 30952607, only AA mentioned and not from a genetics perspective; otherwise only 1x reported with a different phenotype																					elevated deoxySL
72	68	SPTLC2 (NM_004863)	Chr14:g.77518094C>T	c.1513G>A	p.(Glu505Lys)	heterozygous	VUS	PM2, PP3	VUS+	mPP7, mPP8	26.2	C0	probably damaging	deleterious	deleterious	-	-	-	no entries	42 yrs	61 yrs	male	numbness in feet	reduced			impaired			no		moderate	no		no	no	yes	no	yes	elevated deoxySL	cognitive impairment - likely dementia, brisk reflexes
73	69	WNK1 (NM_001184985)	Chr12:g.867885del	c.2159del	p.(Pro720Argfs*35)	homozygous¤	likely pathogenic	PVS1, PM2	pathogenic	mPP6, mPP8	-	-	-	-	-	-	-	-	no entries	4 yrs	10 yrs (2018)	female		reduced	impaired	impaired						no			no			yes	yes		hot flushes		upper and lower limbs affected (UL>LL) in glove and stocking pattern, parents consanguineous
74	70	WNK1 (NM_001184985)	Chr12:g.868118_868142del	c.2392_2416del	p.(Ala798Profs*4)	homozygous	likely pathogenic	PVS1, PM2	pathogenic	mPP6, mPP8	-	-	-	-	-	-	-	-	no entries	4 yrs	16 yrs (2018)	female		reduced	impaired	impaired					no autonomic symptoms	no			no			yes	yes		swollen ankle joints, hyper pigmentation, lichenification over dorsum of feet and ankles		upper and lower limbs affected bilaterally below knee and elbow, affected brother: patient #75, parents consanguineous
75	70	WNK1 (NM_001184985)	Chr12:g.868118_868142del	c.2392_2416del	p.(Ala798Profs*4)	homozygous	likely pathogenic	PVS1, PM2	pathogenic	mPP6, mPP8	-	-	-	-	-	-	-	-	no entries	6 yrs		male		reduced	impaired	impaired					no autonomic symptoms	no			no			yes	yes		episodes of hot flushes		upper and lower limbs affected bilaterally below knee and elbow, affected sister: patient #74, parents consanguineous
76	71	WNK1 (NM_001184985)	Chr12:g.868645_868646dup	c.2919_2920dup	p.(Pro974Hisfs*27)	homozygous	likely pathogenic	PVS1, PM2	pathogenic	mPP6, mPP8	-	-	-	-	-	-	-	-	no entries	childhood	19 yrs	female	painless injuries	reduced	reduced	reduced	reduced		no	no		yes (right hand, both feet)	no		no	yes		yes	yes			abnormal motor NCV studies	two affected siblings, parents consanguineous
77	72	WNK1 (NM_001184985)	Chr12:g.868797_868798del	c.3071_3072del	p.(Asn1024Ilefs*28)	homozygous¤	likely pathogenic	PVS1, PM2	pathogenic	mPP6, mPP8	-	-	-	-	-	-	-	-	no entries	congenital	7 yrs (2020)	male	delayed dentition (18 months)	reduced	impaired	impaired						mild		recurrent falls, areflexia, pes cavus	no				yes		normal head size, vision, hearing		upper and lower limbs affected bilaterally below calf and forearm, maternal uncle similarly affected, died at 9 yrs with respiratory distress, parents consanguineous
78	73	WNK1 (NM_001184985)	Chr12:g.881709_881728del	c.3909_3928del (/ c.3021dup)	p.(Gln1304Serfs*31)	compound heterozygous	pathogenic	PVS1, PM2, PM3	pathogenic	mPP8	-	-	-	-	-	-	-	-	no entries	childhood		male		reduced													yes				osteomyelitis
